# Supplementary material for: Growth Phase Dependent Cell Shape of Haloarcula
Source: Microorganisms. 2021 Jan 22;9(2):231. doi: 10.3390/microorganisms9020231 (PMC7911496; doi:10.3390/microorganisms9020231)
Supplement: Supplementary file 1 [file microorganisms-09-00231-s001.zip]

Archive with 5 entries (5 files):
- 201218_Supplementary Information.pdf
- Video 1.avi
- Video 2.avi
- Video 3.avi
- Video 4.avi
